# Supplementary material for: Role of Iron-Containing Alcohol Dehydrogenases in Acinetobacter baumannii ATCC 19606 Stress Resistance and Virulence
Source: Int J Mol Sci. 2021 Sep 14;22(18):9921. doi: 10.3390/ijms22189921 (PMC8465190; doi:10.3390/ijms22189921)
Supplement: Supplementary file 1 [file ijms-22-09921-s001.zip]

Archive with 1 entries (1 files):
- ijms-1343472-supplementary.pdf
